# Supplementary material for: Comparative genomic assessment of Multi-Locus Sequence Typing: rapid accumulation of genomic heterogeneity among clonal isolates of Campylobacter jejuni
Source: BMC Evol Biol. 2008 Aug 8;8:229. doi: 10.1186/1471-2148-8-229 (PMC2527321; doi:10.1186/1471-2148-8-229)
Supplement: Additional file 1 — Pairwise matrix of SLRDs for the 45 strains in the dataset. The (partial) gene content of strains was assessed by analyzing the CGH data using two sets of empirically determined thresholds [31]: Figure S1: < 1% error rate on "likely conserved" and "likely absent" calls. ; Figure S2: < 1% error rate on "likely conserved" and "likely divergent/absent". Strains have been arranged based on the UPGMA dendogram from analysis of MLST data. Boxes in bold represent pairwise distances between members of the same clonal complex (red branches on dendograms). [file 1471-2148-8-229-S1.xls]

## Sheet: Figure S1
					1	2	3	4	5	6	7	8	9	10	11	12	13	14	15	16	17	18	19	20	21	22	23	24	25	26	27	28	29	30	31	32	33	34	35	36	37	38	39	40	41	42	43	44	45
		ST	CC		NCTC_13255	CCUG_7800	NCTC_13261	NCTC_13266	TGH9011	ATCC_43431	NCTC_13259	NZ_Pstau	NZ_Pst1	RM1221	NZ_tau330	NZ_Pstt2	NCTC_13264	NCTC_13260	NZ_T157	NZ_T1012	NCTC_13258	CNET_109	IcelandH40	IcelandH23	ATCC_29428	IcelandH51	NCTC_13254	CNET_106	PC72	F-M_C089	CNET_031	11168	GBS_PG836	Iceland1861	Iceland1102	F-M_F08	CNET_043	NZ_T0446b	NZ_T346b	NZ_T1018	NCTC_13257	MK104	K569	IcelandH21	PC69	NCTC_13262	NCTC_11351	ATCC_33560	CNET_025
	ST				22	311	61	362	5	5	49	354	354	354	354	354	257	52	474	474	48	475	53	53	50	184	21	21	21	262	262	43	56	45	45	45	45	45	45	45	45	45	45	241	25	177	403	403	677
	CC				22	658	61	362	353	353	49	354	354	354	354	354	257	52	48	48	48	48	21	21	21	21	21	21	21	21	21	21	-	45	45	45	45	45	45	45	45	45	45	45	45	177	403	403	677
	NCTC_13255	22	22
	CCUG_7800	311	658		30
	NCTC_13261	61	61		21	21
	NCTC_13266	362	362		16	11	10
	TGH9011	5	353		35	13	21	15
	ATCC_43431	5	353		42	14	26	17	1
	NCTC_13259	49	49		19	7	13	7	8	13
	NZ_Pstau	354	354		35	20	32	8	18	27	16
	NZ_Pst1	354	354		37	19	33	10	19	27	16	0
	RM1221	354	354		37	18	31	15	12	18	7	6	5
	NZ_tau330	354	354		30	18	26	10	13	23	9	0	0	6
	NZ_Pstt2	354	354		32	18	27	10	14	24	10	0	0	6	0
	NCTC_13264	257	257		24	36	23	12	31	42	21	18	19	17	15	15
	NCTC_13260	52	52		19	22	13	10	17	22	9	30	31	26	24	25	21
	NZ_T157	474	48		39	22	33	14	15	25	5	19	21	10	12	13	28	26
	NZ_T1012	474	48		33	23	29	13	16	27	5	18	20	13	12	13	23	23	0
	NCTC_13258	48	48		38	23	32	14	13	24	4	20	21	11	14	15	30	25	1	2
	CNET_109	475	48		38	22	29	14	13	23	7	19	20	11	15	16	29	23	1	2	2
	IcelandH40	53	21		54	34	39	19	23	30	8	38	42	19	23	27	38	30	19	23	14	17
	IcelandH23	53	21		55	34	39	19	23	30	9	38	42	19	23	27	38	30	22	26	17	19	0
	ATCC_29428	50	21		43	30	32	21	19	27	9	25	29	16	22	21	33	25	14	16	13	12	19	21
	IcelandH51	184	21		56	33	41	19	23	30	7	37	41	18	22	26	40	32	19	23	14	17	0	0	19
	NCTC_13254	21	21		56	35	43	20	26	34	8	39	44	22	24	28	44	34	17	21	13	16	2	5	18	2
	CNET_106	21	21		53	33	40	19	26	33	7	36	40	22	23	26	42	31	16	20	12	15	1	4	20	1	1
	PC72	21	21		60	35	43	19	26	34	8	39	44	23	24	28	45	34	19	23	15	16	1	3	19	1	2	1
	F-M_C089	262	21		39	24	27	18	13	24	5	18	21	14	13	13	30	21	7	7	8	7	17	19	6	17	16	14	16
	CNET_031	262	21		40	22	28	18	13	22	6	19	22	13	16	16	32	22	5	8	5	5	8	10	2	8	7	6	7	1
	11168	43	21		57	36	42	19	26	34	7	39	44	21	24	27	44	34	18	21	14	17	1	4	20	2	2	1	2	15	7
	GBS_PG836	56	-		39	20	30	13	12	21	4	20	20	10	13	13	29	23	1	2	2	2	10	13	11	10	9	8	10	7	3	9
	Iceland1861	45	45		19	25	28	16	22	26	16	23	23	21	18	19	25	26	20	18	22	22	27	29	25	27	28	28	30	19	21	29	21
	Iceland1102	45	45		23	29	35	17	31	34	22	29	31	29	26	27	36	34	26	24	27	27	49	52	37	49	48	46	50	30	30	46	27	4
	F-M_F08	45	45		20	24	36	17	30	33	19	30	31	28	28	29	35	33	30	30	28	31	51	52	38	50	53	49	55	34	33	53	27	14	10
	CNET_043	45	45		20	11	20	8	14	17	7	21	21	16	15	16	28	17	12	12	13	13	15	16	18	14	15	15	16	16	14	14	11	10	11	9
	NZ_T0446b	45	45		33	37	52	29	39	43	32	39	41	36	36	37	45	49	42	38	43	42	64	66	50	65	66	63	69	42	43	64	40	1	7	18	20
	NZ_T346b	45	45		23	28	31	20	23	29	18	24	24	22	19	20	26	29	24	21	27	27	34	36	31	35	36	36	38	24	27	36	24	1	7	18	13	0
	NZ_T1018	45	45		21	29	34	20	30	34	22	32	32	30	27	28	35	32	27	26	28	29	48	51	39	48	48	46	50	33	34	47	27	3	7	16	10	7	4
	NCTC_13257	45	45		21	14	20	7	14	15	4	18	21	13	10	13	22	18	10	8	10	9	4	6	13	5	6	5	6	8	7	4	4	2	6	10	3	6	3	6
	MK104	45	45		24	24	36	18	22	25	22	30	31	25	27	28	37	32	28	28	29	29	43	43	36	43	45	44	47	31	31	43	27	10	12	9	7	13	11	18	7
	K569	45	45		24	28	36	21	32	35	25	37	37	32	34	35	42	34	34	35	32	35	50	53	44	50	50	46	53	38	37	50	33	8	8	12	9	10	9	3	7	15
	IcelandH21	241	45		28	39	46	27	38	42	33	40	41	37	36	37	38	45	42	40	43	44	63	65	52	63	66	65	69	45	46	65	41	0	8	15	19	1	1	10	7	12	15
	PC69	25	45		23	27	39	23	25	30	22	32	32	26	27	28	34	36	35	33	37	36	49	49	40	49	52	50	55	34	35	50	33	11	16	14	11	17	13	22	13	2	22	14
	NCTC_13262	177	177		27	40	35	19	44	47	33	41	43	42	38	38	30	34	42	38	43	43	62	65	55	65	64	61	66	48	49	63	41	15	16	27	24	23	18	16	17	27	18	19	33
	NCTC_11351	403	403		24	23	30	20	22	28	17	27	28	28	22	23	36	28	25	23	26	24	42	42	36	41	42	40	42	28	29	40	24	20	19	17	14	27	19	21	14	19	27	27	21	30
	ATCC_33560	403	403		28	22	36	24	28	30	22	36	36	32	31	34	41	33	34	34	33	31	54	54	45	53	56	52	56	40	38	56	31	26	24	17	16	30	24	26	19	18	25	31	24	35	3
	CNET_025	677	677		21	33	28	21	39	41	33	41	41	40	37	39	38	27	46	45	46	46	59	61	52	62	62	60	64	48	48	60	44	22	22	17	19	29	25	27	18	19	24	27	19	20	29	28
Figure S1 - Pairwise matrix of SLRDs for the 45 strains in the dataset. The (partial) gene content of strains was assessed by analyzing the MCGH data using empirically determined thresholds (Reference 31) that yield < 1% error rate on "likely conserved" and "likely absent" calls. Only the mismatches corresponding to "likely conserved" vs. "likely absent" (i.e. high confidence mismatches) were tab…
[truncated: 1 more columns]

## Sheet: Figure S2
					1	2	3	4	5	6	7	8	9	10	11	12	13	14	15	16	17	18	19	20	21	22	23	24	25	26	27	28	29	30	31	32	33	34	35	36	37	38	39	40	41	42	43	44	45
		ST	CC		NCTC_13255	CCUG_7800	NCTC_13261	NCTC_13266	TGH9011	ATCC_43431	NCTC_13259	NZ_Pstau	NZ_Pst1	RM1221	NZ_tau330	NZ_Pstt2	NCTC_13264	NCTC_13260	NZ_T157	NZ_T1012	NCTC_13258	CNET_109	IcelandH40	IcelandH23	ATCC_29428	IcelandH51	NCTC_13254	CNET_106	PC72	F-M_C089	CNET_031	11168	GBS_PG836	Iceland1861	Iceland1102	F-M_F08	CNET_043	NZ_T0446b	NZ_T346b	NZ_T1018	NCTC_13257	MK104	K569	IcelandH21	PC69	NCTC_13262	NCTC_11351	ATCC_33560	CNET_025
	ST				22	311	61	362	5	5	49	354	354	354	354	354	257	52	474	474	48	475	53	53	50	184	21	21	21	262	262	43	56	45	45	45	45	45	45	45	45	45	45	241	25	177	403	403	677
	CC				22	658	61	362	353	353	49	354	354	354	354	354	257	52	48	48	48	48	21	21	21	21	21	21	21	21	21	21	-	45	45	45	45	45	45	45	45	45	45	45	45	177	403	403	677
	NCTC_13255	22	22
	CCUG_7800	311	658		88
	NCTC_13261	61	61		64	66
	NCTC_13266	362	362		103	84	90
	TGH9011	5	353		106	70	62	95
	ATCC_43431	5	353		105	49	64	99	39
	NCTC_13259	49	49		101	63	72	65	67	74
	NZ_Pstau	354	354		110	73	84	87	76	87	83
	NZ_Pst1	354	354		104	66	77	83	66	79	79	20
	RM1221	354	354		111	68	85	74	64	70	64	61	53
	NZ_tau330	354	354		114	62	91	66	72	80	65	31	31	43
	NZ_Pstt2	354	354		112	73	87	71	70	88	71	28	24	46	17
	NCTC_13264	257	257		72	84	59	87	90	94	80	70	68	73	76	81
	NCTC_13260	52	52		68	63	12	84	61	66	66	82	77	80	81	79	62
	NZ_T157	474	48		82	57	59	88	57	57	54	67	59	58	63	63	68	56
	NZ_T1012	474	48		82	66	67	87	61	73	64	62	58	68	65	63	61	65	26
	NCTC_13258	48	48		89	60	66	82	59	58	49	78	69	53	61	65	73	63	19	38
	CNET_109	475	48		90	42	64	90	58	48	58	73	66	61	60	70	65	62	22	34	23
	IcelandH40	53	21		115	75	77	95	64	70	69	86	78	75	72	75	89	74	49	59	50	53
	IcelandH23	53	21		115	74	74	98	61	69	71	85	77	74	73	76	88	73	51	61	52	54	5
	ATCC_29428	50	21		94	66	63	101	58	56	65	76	68	70	73	72	76	62	38	46	40	36	40	41
	IcelandH51	184	21		112	71	76	98	65	69	71	90	82	73	76	79	88	73	46	64	47	50	7	10	41
	NCTC_13254	21	21		109	82	83	112	76	76	79	101	92	86	89	90	96	82	47	65	49	52	26	28	44	21
	CNET_106	21	21		99	67	66	92	64	62	63	85	76	73	72	74	83	65	34	50	35	38	14	15	33	11	15
	PC72	21	21		119	80	82	111	78	75	81	101	92	89	89	91	99	81	49	67	52	51	26	27	42	23	25	14
	F-M_C089	262	21		91	66	56	89	50	59	59	67	62	63	61	58	77	54	28	36	31	37	38	41	29	41	45	31	46
	CNET_031	262	21		99	65	68	86	63	58	51	87	80	56	71	72	81	64	31	48	23	32	44	47	31	41	43	30	46	20
	11168	43	21		97	67	67	95	65	64	63	85	76	69	73	75	82	66	35	50	36	42	15	17	33	11	14	5	17	34	33
	GBS_PG836	56	-		97	58	73	80	65	64	48	79	73	55	59	66	81	68	26	47	21	33	43	45	47	42	50	36	52	37	34	35
	Iceland1861	45	45		106	96	108	86	98	106	87	97	95	91	85	87	106	100	90	92	90	97	99	100	100	104	114	99	120	90	97	99	84
	Iceland1102	45	45		83	89	90	92	92	107	92	84	82	99	88	88	93	85	81	71	90	91	102	102	93	105	111	96	115	82	97	95	87	55
	F-M_F08	45	45		84	82	87	90	90	94	89	95	86	93	92	86	100	88	81	77	79	82	100	98	85	102	108	88	111	80	82	92	83	73	58
	CNET_043	45	45		89	72	86	68	88	85	56	99	93	70	82	84	97	79	64	82	61	72	81	83	85	79	89	72	91	75	64	70	52	70	74	64
	NZ_T0446b	45	45		86	90	88	109	96	97	97	95	85	95	101	97	93	95	82	90	91	94	110	113	94	110	118	101	121	89	99	98	97	65	58	57	84
	NZ_T346b	45	45		103	88	100	89	93	106	86	93	91	89	83	89	97	94	83	86	86	91	97	98	93	99	109	94	112	86	92	92	84	30	55	68	70	57
	NZ_T1018	45	45		84	83	89	97	96	104	96	85	80	97	89	83	96	86	78	71	89	87	100	100	93	105	107	95	114	85	97	96	90	53	41	60	80	50	51
	NCTC_13257	45	45		116	97	114	90	106	115	79	113	108	98	100	102	111	104	96	101	94	98	98	101	100	102	110	92	111	97	91	90	85	56	87	85	61	84	62	88
	MK104	45	45		91	69	98	97	92	77	78	100	91	78	88	96	92	96	80	90	79	76	95	98	90	94	107	91	109	88	81	91	74	75	76	58	59	61	74	76	82
	K569	45	45		92	70	98	100	106	87	93	101	96	104	93	101	101	96	85	86	86	77	106	106	97	109	116	95	116	95	95	99	86	73	62	65	73	65	68	45	93	57
	IcelandH21	241	45		84	98	98	112	106	112	110	92	92	114	103	102	95	97	100	89	111	108	121	120	104	124	132	116	137	104	118	114	112	65	46	71	102	38	62	43	96	73	62
	PC69	25	45		72	74	81	93	83	84	85	88	78	77	88	84	85	78	69	83	83	85	93	94	86	94	104	88	107	75	83	87	80	67	69	59	61	45	66	64	81	48	77	63
	NCTC_13262	177	177		81	102	84	98	119	122	113	108	102	112	116	109	90	83	95	101	110	111	127	129	118	125	131	116	135	112	118	111	105	94	74	91	93	74	92	79	110	102	94	79	76
	NCTC_11351	403	403		91	70	80	98	70	86	80	81	78	89	79	81	90	74	69	65	76	68	84	83	76	88	98	80	96	69	83	79	73	92	62	70	84	81	80	76	102	77	84	81	75	99
	ATCC_33560	403	403		81	65	72	106	79	71	86	95	83	89	92	92	90	76	69	76	71	67	91	90	75	89	95	79	92	76	80	79	81	102	76	57	81	66	85	79	115	71	69	78	71	95	35
	CNET_025	677	677		94	102	97	132	131	112	123	120	122	130	128	131	101	100	116	119	120	111	136	137	119	134	141	124	146	121	122	126	125	122	100	97	107	107	121	105	138	88	79	97	99	99	106	89
Figure S2 - Pairwise matrix of SLRDs for the 45 strains in the dataset. The (partial) gene content of strains was assessed by analyzing the MCGH data using empirically determined thresholds (Reference 31) that yield < 1% error rate on "likely conserved" and "likely divergent/absent" calls (i.e. reduced stringency). All mismatches corresponding to "likely conserved" vs. "likely divergent/absent" w…
[truncated: 1 more columns]
